# Supplementary material for: Recipient-independent, high-accuracy FMT-response prediction and optimization in mice and humans
Source: Microbiome. 2023 Aug 14;11:181. doi: 10.1186/s40168-023-01623-w (PMC10424414; doi:10.1186/s40168-023-01623-w)
Supplement: Supplementary file 3 — Additional file 2. [file 40168_2023_1623_MOESM2_ESM.ckpt]

Archive with 44 entries (44 files):
- archive/data.pkl
- archive/data/0
- archive/data/1
- archive/data/10
- archive/data/11
- archive/data/12
- archive/data/13
- archive/data/14
- archive/data/15
- archive/data/16
- archive/data/17
- archive/data/18
- archive/data/19
- archive/data/2
- archive/data/20
- archive/data/21
- archive/data/22
- archive/data/23
- archive/data/24
- archive/data/25
- archive/data/26
- archive/data/27
- archive/data/28
- archive/data/29
- archive/data/3
- archive/data/30
- archive/data/31
- archive/data/32
- archive/data/33
- archive/data/34
- archive/data/35
- archive/data/36
- archive/data/37
- archive/data/38
- archive/data/39
- archive/data/4
- archive/data/40
- archive/data/41
- archive/data/5
- archive/data/6
- archive/data/7
- archive/data/8
- archive/data/9
- archive/version
