# Supplementary material for: Recipient-independent, high-accuracy FMT-response prediction and optimization in mice and humans
Source: Microbiome. 2023 Aug 14;11:181. doi: 10.1186/s40168-023-01623-w (PMC10424414; doi:10.1186/s40168-023-01623-w)
Supplement: Supplementary file 3 — Additional file 2. [file 40168_2023_1623_MOESM2_ESM.ckpt › archive/data/40]

�½
